# Supplementary material for: Operation of cognitive memory inhibition in adults with Down syndrome: Effects of maintenance load and material
Source: PLoS One. 2019 Nov 14;14(11):e0225009. doi: 10.1371/journal.pone.0225009 (PMC6855476; doi:10.1371/journal.pone.0225009)
Supplement: S1 Dataset — L, low; H, high; O, object; F, face; NI, no interference; I, interference; Group 1, Down syndrome; Group 2, neuro-typical development; Age 1, young adults; Age 2, old adults. (XLSX) [file pone.0225009.s001.xlsx]

## Sheet: Palomino_Datos_Plos
Code	Group	Age	LFNI	LFI	HFNI	HFI	LONI	LOI	HONI	HOI			Legend
1	1	1	11	16	11	10	13	17	13	11			L, low
2	1	1	9	10	7	11	14	14	17	14			H, High
3	1	1	12	10	11	10	16	10	14	10			O, object
4	1	1	16	10	12	10	16	11	12	13			F, face
5	1	1	12	12	11	10	14	14	13	12			NI, no interference
6	1	1	14	12	13	12	16	14	13	12			I, interference
7	1	1	13	12	13	12	13	11	12	11
8	1	1	13	15	12	12	15	14	13	15			Group 1= DS
9	1	1	13	9	11	11	14	10	14	10			Group 2= ND
10	1	1	16	14	11	6	14	15	15	13
11	1	1	11	13	12	12	18	11	12	14			Age 1= Young adults
12	1	1	15	9	8	11	12	13	14	11			Age 2= Old adults
13	1	1	17	9	11	11	16	11	15	12
14	1	1	14	10	11	12	18	17	10	9
15	1	1	17	11	7	11	15	11	18	14
16	1	1	13	10	14	11	15	16	16	15
17	1	1	16	16	16	14	18	14	13	14
18	1	1	11	10	10	11	13	12	12	11
19	1	2	9	11	10	11	18	13	10	12
20	1	2	10	11	8	11	8	11	14	10
21	1	2	18	10	14	11	12	10	14	9
22	1	2	13	7	10	11	17	13	12	15
23	1	2	15	16	12	15	18	14	13	14
24	1	2	15	15	11	13	14	16	15	14
25	1	2	16	12	17	12	17	9	16	15
26	1	2	13	7	12	11	15	10	12	12
27	1	2	19	9	15	11	18	14	16	14
28	1	2	13	10	6	14	12	12	13	11
29	1	2	16	8	12	15	13	13	13	15
30	1	2	16	10	9	12	11	14	13	8
31	1	2	14	12	15	11	16	17	8	14
32	1	2	13	11	17	9	17	12	11	11
33	1	2	15	11	9	12	14	14	16	12
34	1	2	9	9	5	9	12	10	8	8
35	1	2	14	16	14	10	16	15	12	14
36	1	2	13	12	9	9	17	15	10	11
37	2	1	19	17	17	14	16	17	17	18
38	2	1	19	20	19	19	19	18	19	19
39	2	1	17	17	17	17	19	17	18	18
40	2	1	19	19	18	15	17	20	19	17
41	2	1	18	16	20	16	17	19	20	19
42	2	1	18	19	20	18	19	20	19	18
43	2	1	19	19	19	18	17	19	18	16
44	2	1	18	19	18	17	19	20	20	20
45	2	1	18	18	19	18	18	17	13	14
46	2	1	16	18	17	14	19	18	19	18
47	2	1	16	18	15	13	19	17	15	17
48	2	1	19	20	16	18	19	18	18	19
49	2	1	16	19	18	14	19	20	16	16
50	2	1	18	18	17	12	18	17	18	15
51	2	1	15	14	17	17	17	17	15	14
52	2	1	16	19	13	17	18	18	14	16
53	2	1	18	20	19	19	19	19	19	16
54	2	1	19	18	18	17	19	19	18	17
55	2	2	17	19	18	13	18	19	16	17
56	2	2	19	19	18	14	19	18	15	15
57	2	2	19	16	18	18	19	19	20	15
58	2	2	19	19	19	16	19	17	17	16
59	2	2	18	16	18	15	18	19	13	16
60	2	2	17	20	19	18	18	17	20	17
61	2	2	19	19	20	18	18	18	19	18
62	2	2	18	18	18	12	19	17	20	15
63	2	2	19	20	19	18	18	20	18	20
64	2	2	15	18	19	12	18	18	14	18
65	2	2	19	17	20	18	18	19	19	18
66	2	2	16	16	17	16	14	16	16	17
67	2	2	14	13	16	16	18	18	17	15
68	2	2	18	20	19	18	18	17	16	17
69	2	2	19	19	20	19	18	18	18	19
70	2	2	18	20	15	16	18	17	16	13
71	2	2	18	19	19	17	18	19	20	16
72	2	2	19	18	15	18	17	17	16	15
